# Supplementary material for: Molecular characterization of Aeromonas hydrophila detected in Channa marulius and Sperata sarwari sampled from rivers of Punjab in Pakistan
Source: PLoS One. 2024 Mar 29;19(3):e0297979. doi: 10.1371/journal.pone.0297979 (PMC10980204; doi:10.1371/journal.pone.0297979)
Supplement: S1 Raw data — (XLSX) [file pone.0297979.s003.xlsx]

## Sheet: Organs
		Total Samples	480
		Fish Species	Skin	Liver	Intestine	Stomach	Gills	Kidney	Spleen
		Channa marulius	24	25	31	29	23	27	22
		Sperata sarwari	21	26	28	30	20	29	23
		Fish Species	Skin	Liver	Intestine	Stomach	Gills	Kidney	Spleen
		Channa marulius	5	5.20833	6.45833	6.04167	4.79167	5.625	4.58333
		Sperata sarwari	4.375	5.41667	5.83333	6.25	4.16667	6.04167	4.79167
		Fish Species	Skin	Liver	Intestine	Stomach	Gills	Kidney	Spleen
		Channa marulius	5	5.21	6.46	6.04	4.79	5.62	4.58
		Sperata sarwari	4.37	5.42	5.83	6.25	4.17	6.04	4.79

## Sheet: Sampling Sites
		Total Samples	120
		Fish Species	Baloki	Trimmu	Taunsa	Chashma
		Channa marulius	13	11	5	2
		Sperata sarwari	15	8	4	3
		Fish Species	Baloki	Trimmu	Taunsa	Chashma
		Channa marulius	10.8333	9.16667	4.16667	1.66667
		Sperata sarwari	12.5	6.66667	3.33333	2.5
		Fish Species	Baloki	Trimmu	Taunsa	Chashma
		Channa marulius	10.83	9.17	4.17	1.67
		Sperata sarwari	12.5	6.67	3.33	2.5

## Sheet: Fish Sex
		Male	225
		Female	255
		Fish Species	Male	Female
		Channa marulius	22	9
		Sperata sarwari	18	12
		Fish Species	Male	Female
		Channa marulius	9.77778	3.52941
		Sperata sarwari	8	4.70588
		Fish Species	Male	Female
		Channa marulius	9.78	3.53
		Sperata sarwari	8	4.7

## Sheet: Season
								Summer	Autumn	Winter
		Fish Species	Summer	Autumn	Winter			280	120	80
		Channa marulius	16	10	5
		Sperata sarwari	18	8	4
		Fish Species	Summer	Autumn	Winter
		Channa marulius	5.71429	8.33333	6.25
		Sperata sarwari	6.42857	6.66667	5
		Fish Species	Summer	Autumn	Winter
		Channa marulius	5.71	8.33	6.25
		Sperata sarwari	6.43	6.67	5

## Sheet: Antibiotic Resistance Genes
			Total Samples	480
			Fish Species	tetA	blaTEM	sul1	sul3	qnrA	qnrB
			Channa marulius	29	19	26	21	27	21
			Sperata sarwari	22	25	28	24	28	23
			Fish Species	tetA	blaTEM	sul1	sul3	qnrA	qnrB
			Channa marulius	6.04167	3.95833	5.41667	4.375	5.625	4.375
			Sperata sarwari	4.58333	5.20833	5.83333	5	5.83333	4.79167
			Fish Species	tetA	blaTEM	sul1	sul3	qnrA	qnrB
			Channa marulius	6.04	3.96	5.42	4.37	5.62	4.37
			Sperata sarwari	4.58	5.21	5.83	5	5.83	4.79

## Sheet: Virulence Genes
		Total Samples	480
		Fish Species	aerolysin (aerA)	hemolysin (hylA)	cytotoxic enterotoxin (act)
		Channa marulius	31	30	28
		Sperata sarwari	30	28	27
		Fish Species	aerolysin (aerA)	hemolysin (hylA)	cytotoxic enterotoxin (act)
		Channa marulius	6.45833	6.25	5.83333
		Sperata sarwari	6.25	5.83333	5.625
		Fish Species	aerolysin (aerA)	hemolysin (hylA)	cytotoxic enterotoxin (act)
		Channa marulius	6.46	6.25	5.83
		Sperata sarwari	6.25	5.83	6.25

## Sheet: gyrB and 16S rRNA
				Total Samples	480
				Fish Species	gyrB	16S rRNA
				Channa marulius	31	31
				Sperata sarwari	27	30
				Fish Species	gyrB	16S rRNA
				Channa marulius	6.45833	6.45833
				Sperata sarwari	5.625	6.25
				Fish Species	gyrB	16S rRNA
				Channa marulius	6.45	6.46
				Sperata sarwari	5.62	6.25

## Sheet: Morphometric of S.sarwari
Sites	Fish	W	TL	SL	HL	CFL	DFL	PecFL	PFL			1	306	26	21	3.9	6	3.5	3	2.1
1	1	306	26	23	3.9	6	3.5	3	2.1			1	308	27	22	4	6.1	3.7	3.4	2.5
1	1	308	27	25	4	6.1	3.7	3.4	2.5			1	310	29	22	4.2	6.4	4	3.7	2.6
1	1	310	29	27	4.2	6.4	4	3.7	2.6			1	300	22	19	3.3	4.8	3.2	2.5	1.9
1	1	300	22	19	3.3	4.8	3.2	2.5	1.9			2	300	24	25	7.2	8	6.1	3.4	3.1
1	1	300	24	22	7.2	8	6.1	3.4	3.1			2	300	26	27	7.6	8.3	6.9	3.9	3.7
Aver		304.8	25.6	23.2	4.52	6.26	4.1	3.2	2.44			2	300	25	30	8	8.7	7.1	4.3	3.9
SD		4.60435	2.70185	3.03315	1.53525	1.14804	1.15542	0.463681	0.466905			2	310	32	31	8.2	9	7.2	4.4	4
SE		2.05913	1.2083	1.35647	0.686586	0.51342	0.51672	0.207364	0.208806			2	305	26	32	8.3	9.2	7.6	5	4.4
2	1	300	26	24	7.6	8.3	6.9	3.9	3.7			3	304	28	33	9	9.3	6.5	4	3.8
2	1	300	25	21	8	8.7	7.1	4.3	3.9			3	300	23	32	8.4	9	6.2	3.8	3.3
2	1	310	32	29	8.2	9	7.2	4.4	4			3	305	25	34	9.3	9.4	6.9	4.2	4
2	1	305	26	23	8.3	9.2	7.6	5	4.4			3	310	30	36	9.6	9.9	7.5	4.5	4.3
2	1	304	28	26	9	9.3	6.5	4	3.8			3	308	29	35	9.4	9.7	7	4.4	4.1
Aver		303.8	27.4	24.6	8.22	8.9	7.06	4.32	3.96			4	300	22	30	8	8.4	6.1	4	3.2
SD		4.14729	2.79285	3.04959	0.511859	0.406202	0.403733	0.432435	0.270185			4	306	25	32	9	9.1	6.4	4.4	3.7
SE		1.85472	1.249	1.36382	0.22891	0.181659	0.180555	0.193391	0.12083			4	305	26	31	9.2	9.3	6.3	4.2	3.5
3	1	300	23	20	8.4	9	6.2	3.8	3.3			4	306	26	32	9.4	9.4	6.4	4.4	3.7
3	1	305	25	23	9.3	9.4	6.9	4.2	4			4	309	29	33	9.9	10	6.7	4.6	4
3	1	310	30	27	9.6	9.9	7.5	4.5	4.3
3	1	308	29	27	9.4	9.7	7	4.4	4.1
3	1	300	22	20	8	8.4	6.1	4	3.2
Aver		304.6	25.8	23.4	8.94	9.28	6.74	4.18	3.78
SD		4.5607	3.56371	3.50714	0.69857	0.597495	0.585662	0.286356	0.496991
SE		2.03961	1.59374	1.56844	0.31241	0.267208	0.261916	0.128062	0.222261
4	1	306	25	21	9	9.1	6.4	4.4	3.7
4	1	305	26	24	9.2	9.3	6.3	4.2	3.5
4	1	306	26	23	9.4	9.4	6.4	4.4	3.7
4	1	309	29	27	9.9	10	6.7	4.6	4
4	1	309	29	26	9.9	10	6.7	4.6	4
Aver		307	27	24.2	9.48	9.56	6.5	4.44	3.78
SD		1.87083	1.87083	2.38747	0.408656	0.415933	0.187083	0.167332	0.216795
SE		0.83666	0.83666	1.06771	0.182757	0.186011	0.083666	0.0748331	0.0969536
		W	TL	SL	HL	CFL	DFL	PecFL	PFL
		154.677	14.6769	13.4138	4.99285	5.04049	3.36769	2.32054	2.02344

## Sheet: Morphometric of Channa mariuliu
Sites	Fish	W	TL	SL	HL	CFL	DFL	PecFL	PFL
1	1	146	26	16	7.5	2.3	8.8	4.4	5.2
1	1	150	27	17.5	8.5	2.7	9	4.6	5.4
1	1	155	29	18.5	9	2.9	9.2	4.8	5.6
1	1	145	24	16	7.4	2.2	8.6	4.3	5.1
1	1	160	31	19	10	3.1	9.5	4.9	5.9
Aver		151.2	27.4	17.4	8.48	2.64	9.02	4.6	5.44
SD		6.30079	2.70185	1.38744	1.0849	0.384708	0.349285	0.254951	0.320936
SE		2.8178	1.2083	0.620484	0.48518	0.172047	0.156205	0.114018	0.143527
2	1	170	33	20	10.2	3.5	10	5.3	6.2
2	1	160	30	18.5	9.5	3.2	9.25	5	6
2	1	175	34	22	10.5	4	10.3	5.5	6.5
2	1	165	32	20	11	3.2	10	5	6.1
2	1	145	25	16	7.5	2.1	8.5	4.2	5
Aver		163	30.8	19.3	9.74	3.2	9.61	5	5.96
SD		11.5109	3.56371	2.22486	1.36492	0.696419	0.731779	0.494975	0.568331
SE		5.14782	1.59374	0.994987	0.61041	0.311448	0.327261	0.221359	0.254165
3	1	172	33.1	20.2	10.3	3.5	10	5.4	6.3
3	1	185	37	24	13.3	5.2	12.1	6	7
3	1	180	35	22.8	12.9	5.1	11.8	5.8	7
3	1	165	32	20	11	3.2	10	5	6.1
3	1	150	26.5	17	8.6	2.75	9.1	4.5	5.5
Aver		170.4	32.72	20.8	11.22	3.95	10.6	5.34	6.38
SD		13.7222	3.96447	2.72397	1.93054	1.12805	1.29035	0.60663	0.637966
SE		6.13677	1.77296	1.2182	0.863366	0.50448	0.577062	0.271293	0.285307
4	1	180	36	23	13	5	12	5.8	6.9
4	1	165	31.5	19.5	11.2	3.1	10	5	6.1
4	1	175	34	22	10.5	4	10.3	5.5	6.5
4	1	165	31.5	20	10.5	3.2	10	5	6
4	1	190	38	25	15	6.5	12.4	6.2	7.2
Aver		175	34.2	21.9	12.04	4.36	10.94	5.5	6.54
SD		10.6066	2.84165	2.24722	1.94499	1.4188	1.16533	0.519615	0.512835
SE		4.74342	1.27083	1.00499	0.869828	0.634508	0.521153	0.232379	0.229347
